# Supplementary material for: Across-species differences in pitch perception are consistent with differences in cochlear filtering
Source: eLife. 2019 Mar 15;8:e41626. doi: 10.7554/eLife.41626 (PMC6435318; doi:10.7554/eLife.41626)
Supplement: Figure 5—source data 1. [file elife-41626-fig5-data1.zip]

Archive with 58 entries (52 files):
- Data/
- Data/.DS_Store
- __MACOSX/
- __MACOSX/Data/
- __MACOSX/Data/._.DS_Store
- Data/ferretStimuli/
- Data/ferretStimuli/1000Hz_All_Harmonics_Random_Phase.wav
- Data/ferretStimuli/1000Hz_High_Harmonics.wav
- Data/ferretStimuli/1000Hz_High_Harmonics_Random_Phase.wav
- Data/ferretStimuli/1000Hz_Low_Harmonics.wav
- Data/ferretStimuli/1000Hz_Standard_Pink_Noise.wav
- Data/ferretStimuli/1000Hz_Standard_Silence.wav
- Data/ferretStimuli/150Hz_All_Harmonics_Random_Phase.wav
- Data/ferretStimuli/150Hz_High_Harmonics.wav
- Data/ferretStimuli/150Hz_High_Harmonics_Random_Phase.wav
- Data/ferretStimuli/150Hz_Low_Harmonics.wav
- Data/ferretStimuli/150Hz_Standard_Pink_Noise.wav
- Data/ferretStimuli/150Hz_Standard_Silence.wav
- Data/ferretStimuli/450Hz_All_Harmonics_Random_Phase.wav
- Data/ferretStimuli/450Hz_High_Harmonics.wav
- Data/ferretStimuli/450Hz_High_Harmonics_Random_Phase.wav
- Data/ferretStimuli/450Hz_Low_Harmonics.wav
- Data/ferretStimuli/450Hz_Standard_Pink_Noise.wav
- Data/ferretStimuli/450Hz_Standard_Silence.wav
- Data/ferretStimuli/500Hz_All_Harmonics_Random_Phase.wav
- Data/ferretStimuli/500Hz_High_Harmonics.wav
- Data/ferretStimuli/500Hz_High_Harmonics_Random_Phase.wav
- Data/ferretStimuli/500Hz_Low_Harmonics.wav
- Data/ferretStimuli/500Hz_Standard_Pink_Noise.wav
- Data/ferretStimuli/500Hz_Standard_Silence.wav
- Data/humanStimuli/
- Data/humanStimuli/.DS_Store
- __MACOSX/Data/humanStimuli/
- __MACOSX/Data/humanStimuli/._.DS_Store
- Data/humanStimuli/human_180Hz_All_Harmonics_Random_Phase.wav
- __MACOSX/Data/humanStimuli/._human_180Hz_All_Harmonics_Random_Phase.wav
- Data/humanStimuli/human_180Hz_High_Harmonics.wav
- __MACOSX/Data/humanStimuli/._human_180Hz_High_Harmonics.wav
- Data/humanStimuli/human_180Hz_High_Harmonics_Random_Phase.wav
- __MACOSX/Data/humanStimuli/._human_180Hz_High_Harmonics_Random_Phase.wav
- Data/humanStimuli/human_180Hz_Low_Harmonics.wav
- __MACOSX/Data/humanStimuli/._human_180Hz_Low_Harmonics.wav
- Data/humanStimuli/human_180Hz_Standard_Pink_Noise.wav
- __MACOSX/Data/humanStimuli/._human_180Hz_Standard_Pink_Noise.wav
- Data/humanStimuli/human_220Hz_All_Harmonics_Random_Phase.wav
- __MACOSX/Data/humanStimuli/._human_220Hz_All_Harmonics_Random_Phase.wav
- Data/humanStimuli/human_220Hz_High_Harmonics.wav
- __MACOSX/Data/humanStimuli/._human_220Hz_High_Harmonics.wav
- Data/humanStimuli/human_220Hz_High_Harmonics_Random_Phase.wav
- __MACOSX/Data/humanStimuli/._human_220Hz_High_Harmonics_Random_Phase.wav
- Data/humanStimuli/human_220Hz_Low_Harmonics.wav
- __MACOSX/Data/humanStimuli/._human_220Hz_Low_Harmonics.wav
- Data/humanStimuli/human_220Hz_Standard_Pink_Noise.wav
- __MACOSX/Data/humanStimuli/._human_220Hz_Standard_Pink_Noise.wav
- __MACOSX/Data/._humanStimuli
- Data/PsychophysicalScores.mat
- Data/readme.rtf
- __MACOSX/Data/._readme.rtf
